# Supplementary material for: One-Pot Synthesis of Colloidal Hybrid Au (Ag)/ZnO Nanostructures with the Participation of Maleic Acid Copolymers
Source: Polymers (Basel). 2023 Mar 27;15(7):1670. doi: 10.3390/polym15071670 (PMC10096674; doi:10.3390/polym15071670)
Supplement: Supplementary file 1 [file polymers-15-01670-s001.zip]

Archive with 1 entries (1 files):
- polymers-2287599-supplementary.pdf
